# Supplementary material for: A Comprehensive Investigation of Potential Bacterial Pathogens in Largemouth Bass (Micropterus salmoides)
Source: Microorganisms. 2025 Jun 17;13(6):1413. doi: 10.3390/microorganisms13061413 (PMC12196057; doi:10.3390/microorganisms13061413)
Supplement: Supplementary file 1 [file microorganisms-13-01413-s001.zip]

Archive with 1 entries (1 files):
- microorganisms-3657407-supplementary.pdf
